# Supplementary material for: Treatment of Substandard Rocket Fuel 1,1-Dimethylhydrazine via Its Methylene Derivative into Heterocycles Based on Pyrrolo-[3,4c]Quinolines, Cyclododeca[b]piran and Pyrrole
Source: Int J Mol Sci. 2023 Aug 22;24(17):13076. doi: 10.3390/ijms241713076 (PMC10487424; doi:10.3390/ijms241713076)
Supplement: Supplementary file 1 [file ijms-24-13076-s001.zip]

Archive with 1 entries (1 files):
- ijms-2502830-supplementary.pdf
